# Supplementary material for: Nanoscale junctional membrane curvatures recruit BIN1 and SNX9 for endothelial collective migration
Source: J Cell Biol. 2026 Jul 27;225(9):e202509207. doi: 10.1083/jcb.202509207 (PMC13404086; doi:10.1083/jcb.202509207)
Supplement: Table S1 — lists BAR proteins screened for localization at AAJs and other compartments in endothelial cells in three independent experiments. [file jcb_202509207_tables1.xlsx]

## Sheet: Sheet1
Table 1: BAR proteins screened for localization at asymmetric adherens junctions.
Gene	Protein	Uniprot	BAR domain	Overexpressed BAR protein	eGFP-tagged BAR proteins found at AAJs	Punctate or vesicular	Tubular	Other localization
PACSIN2	PACSIN2, Syndapin-2	Q9UNF0	F-BAR	PACSIN2-EGFP	+	+	+/-	Cytoplasmic
FER	FER	P16591	F-BAR	FER-EGFP	+	+/-	-	Cytoplasmic
FCHSD1	FCHSD1, NKW2	Q86WN1	F-BAR	FCHSD1-EGFP	-	+	-	Cytoplasmic, Cortical
FCHSD2	FCHSD2, Carom, NWK	O94868	F-BAR	FCHSD2-EGFP	-	+	-	Cytoplasmic, Cortical
FCHO1	FCHO1	O14526	F-BAR	FCHO1-EGFP	+	+	+/-	Cytoplasmic, Cortical
FCHO2	FCHO2	Q3UQN2	F-BAR	mFCHO2-EGFP	-	++	+/-	Cytoplasmic
TRIP10	CIP4	Q15642	F-BAR	CIP4-EGFP	+	+	+	Cytoplasmic, Cortical
FNBP1L	FNBPL1, TOCA-1	Q5T0N5	F-BAR	TOCA-1-EGFP	-	-	-	Cytoplasmic
FBP17, FNBP1	FNBP1, FBP17	Q8R511	F-BAR	ratFBP17-EGFP	+	+	+/-	Cytoplasmic, Cortical
ARFIP1	Arfaptin-1	P53367	Classical BAR	Arfaptin-1-EGFP	-	+	+	Cytoplasmic, Cortical, Golgi
ARFIP2	Arfaptin-2	P53365	Classical BAR	Arfaptin-2-EGFP	-	+	-	Cytoplasmic, Golgi
PICK1	PICK1	Q9NRD5	Classical BAR	PICK1-EGFP	+	+	+/-	Cytoplasmic, Cortical
SNX2	Sorting nexin 2	O60749	PX-BAR	SNX2-EGFP	-	++	+/-	Cytoplasmic
SNX6	Sorting nexin 6	Q9UNH7	PX-BAR	SNX6-EGFP	-	+	-	Cytoplasmic, Cortical
SNX7	Sorting nexin 7	Q9UNH6	PX-BAR	SNX7-EGFP	-	-	+/-	Cytoplasmic, Cortical
SNX8	Sorting nexin 8	Q9Y5X2	PX-BAR	SNX8-EGFP	-	++	-	Cytoplasmic
SNX9	Sorting nexin 9	Q9Y5X1	PX-BAR	EGFP-SNX9	+	++	-	Cytoplasmic, Cortical
BIN1	BIN1, Amphiphysin 2	O00499	N-BAR	BIN1-EGFP	+	+	+	Cytoplasmic
BIN2, BRAP1	BIN2, BRAP1	Q9UBW5	N-BAR	BIN2-EGFP	+	+	++	Cytoplasmic
BIN3	BIN3	Q9NQY0	N-BAR	BIN3-EGFP	+	+	+	Cytoplasmic
SH3GL1	Endophilin-A2	Q99961	N-BAR	Endophilin-A2-EGFP	+	+	+	Cytoplasmic, Cortical
SH3GL2	Endophilin-A1	Q99962	N-BAR	Endophilin-A1-EGFP	+/-	+	+/-	Cytoplasmic, Cortical
SH3GL3	Endophilin-A3	Q99963	N-BAR	Endophilin-A3-EGFP	+	+	-	Cytoplasmic, Cortical
SH3GLB1	Endophilin-B1, Bif-1	Q9Y371	N-BAR	Endophilin-B1-EGFP	-	+/-	-	Cytoplasmic, Cortical
SH3GLB2	Endophilin-B2	Q9NR46	N-BAR	Endophilin-B2-EGFP	-	+	+	Cytoplasmic, Cortical
SH3BP1, ARHGAP43	SH3BP1, ARHGAP43	Q9Y3L3	N-BAR	SH3BP1-EGFP	+	+	-	Cytoplasmic
AMPH	Amphiphysin 1	P49418	N-BAR	Amphiphysin 1-EGFP	+	+	+	Cytoplasmic, Cortical
ARHGAP17, RICH1	ARHGAP17	Q68EM7	N-BAR	ARHGAP17-EGFP	+	+	+/-	Cytoplasmic, Cortical
ARHGAP44, RICH2	ARHGAP44	Q17R89	N-BAR	ARHGAP44-EGFP	-	+	+/-	Cytoplasmic, Cortical
BAIAP2	BAIAP2, IRSp53, IRS-58	Q9UQB8	I-BAR	BAIAP2-EGFP	-	+	+	Cytoplasmic, Cortical
BAIAP2L1	BAIAP2L1, IRTKS	Q9UHR4	I-BAR	BAIAP2L1-EGFP	-	+	+/-	Cytoplasmic, Cortical
BAIAP2L2	BAIAP2L2, Pinkbar, IRTKS2	Q6UXY1	I-BAR	BAIAP2L2-EGFP	+	++	-	Cytoplasmic
MTSS1	MTSS1, MIM	O43312	I-BAR	MTSS1-EGFP	-	+	+/-	Cytoplasmic, Cortical
MTSS1L	MTSS1L, ABBA-1	Q765P7	I-BAR	MTSS2-EGFP	-	+	-	Cytoplasmic
APPL1	Dip13-alpha	Q9UKG1	BAR-PH	EGFP-APPL1	-	++	-	Cytoplasmic
APPL2	Dip13-beta	Q8NEU8	BAR-PH	EGFP-APPL2	-	+	-	Cytoplasmic
ACAP1	ACAP1, Centaurin-b1	Q15027	BAR-PH	ACAP1-EGFP	-	+	-	Cytoplasmic, Cortical
ACAP2	ACAP2, Centaurin-b2	Q15057	BAR-PH	ACAP2-EGFP	-	+/-	+/-	Cytoplasmic, Cortical
ACAP3	ACAP3, Centaurin-b5	Q96P50	BAR-PH	ACAP3-EGFP	+	++	++	Cytoplasmic, Cortical, Aggregated
ASAP1, DDEF1	ASAP1, DEF-1	Q9ULH1	BAR-PH	ASAP1-EGFP	+/-	+	-	Cytoplasmic, Cortical
ASAP2, DDEF2	ASAP2	O43150	BAR-PH	ASAP2-EGFP	-	+/-	+/-	Cytoplasmic
ASAP3, DDEFL1	ASAP3	Q8TDY4	BAR-PH	ASAP3-EGFP	-	-	-	Cytoplasmic, Cortical
